# Supplementary material for: Influencing Factors and Regulatory Mechanisms of Fresh Tea Leaf Quality: A Review
Source: Foods. 2025 Sep 20;14(18):3268. doi: 10.3390/foods14183268 (PMC12469931; doi:10.3390/foods14183268)
Supplement: Supplementary file 1 [file foods-14-03268-s001.zip]

Archive with 1 entries (1 files):
- foods-3868117-supplementary.pdf
